# Supplementary material for: Contrasting biological potency of particulate matter collected at sites impacted by distinct industrial sources
Source: Part Fibre Toxicol. 2016 Dec 1;13:65. doi: 10.1186/s12989-016-0176-y (PMC5134226; doi:10.1186/s12989-016-0176-y)
Supplement: Additional file 1: — Metal composition of all size-fractionated particles. Table of metal content according to particle size and sampling site. (XLSX 35 kb) [file 12989_2016_176_MOESM1_ESM.xlsx]

## Sheet: Water Soluble
Water Soluble Metals, µg/g
Station	Particle size	Be	Al	Ti	V	Cr	Mn	Fe	Co	Ni	Cu	Zn	As	Se	Sr	Mo	Ag	Cd	Sn	Sb	Ba	La	Ce	Tl	Pb	U
Hamilton Beach	UFP	4.26674	4882.27	4.22522	161.64	25.2871	1564.62	583.559	5.47791	478.88	128.444	4538.26	817.627	22.4428	74.0847	13.6697	0.0117631	25.936	1.92776	11.5625	163.121	1.33492	1.41631	12.0901	89.5292	0.114992
Hamilton Beach	0.1-2.5	0.207892	1663.14	19.923	173.244	19.923	1039.46	2425.41	2.16554	116.073	171.511	9701.64	33.7825	43.3109	49.3744	33.7825	0.129933	41.5784	10.3946	26.8527	128.2	2.68527	1.12608	5.11068	450.433	0.190568
Hamilton Beach	2.5-10	0.00768072	442.771	3.34337	11.747	1.35542	271.084	73.1928	0.496988	6.3253	23.494	34.3373	1.44578	4.24699	117.47	8.31325	0.0135542	0.225904	0.795181	3.25301	75.9036	0.135542	0.11747	0.0993976	0.993976	0.0298193
Hamilton Beach	>10	0.00621	1530	2.43	9.9	0.603	37.8	46.8	0.198	2.88	5.49	6.93	0.603	0.9	80.1	2.25	0.00369	0.0207	0.351	0.702	17.1	0.0522	0.0612	0.0324	0.594	0.0432
Montreal, AIEM	UFP	0.0529453	1046.63	26.9073	331.56	69.069	631.445	745.032	77.7168	177.992	1125.75	2511.56	200.769	52.3456	216	122.399	0.476633	34.5051	27.2009	47.5477	300.472	0	0	1.61275	54.0048	0.156156
Montreal, AIEM	0.1-2.5	0.103729	1983.05	45.7627	259.322	88.4746	884.746	3661.02	30.5085	141.864	808.475	2593.22	70.1695	38.1356	183.051	77.7966	0.0945763	102.203	44.2373	50.339	213.559	1.51017	2.28814	1.2661	289.831	0.138814
Montreal, AIEM	2.5-10	0.00642192	102.378	3.62978	8.19028	3.53671	61.4271	52.12	2.606	14.8914	41.8821	33.5057	3.62978	3.16443	92.1406	6.32885	0.0353671	2.69907	1.02378	7.16649	59.5657	0.102378	0.186143	0.0335057	1.39607	0.0288521
Montreal, AIEM	>10	0.0248975	553.279	22.1311	5.90164	2.48975	28.5861	331.967	1.56762	11.9877	37.8074	52.5615	3.22746	1.56762	67.3156	1.56762	0.13832	0.479508	2.58197	1.93648	23.0533	0.617828	1.19877	0.0230533	6.82377	0.0461066
Montreal, CCR	UFP	0.0796459	959.449	13.035	745.077	27.6949	229.753	285.593	7.73902	289.114	5069.32	1663.37	516.888	104.12	120.264	55.4177	6.64638	14.1579	13.8231	52.6261	236.848	0.212988	0.170737	1.34345	206.858	0.0470792
Montreal, CCR	0.1-2.5	0.128049	1445.12	12.8049	347.561	22.8659	182.927	1262.2	4.66463	182.927	2926.83	1701.22	109.756	60.3659	52.1341	16.4634	1.37195	11.8902	15.5488	31.0976	162.805	4.48171	1.64634	0.832317	841.463	0.0896341
Montreal, CCR	2.5-10	0.00904523	135.678	3.70854	20.804	2.62312	135.678	83.2161	1.62814	99.4975	235.176	84.1206	12.6633	12.6633	126.633	5.15578	0.786935	0.759799	0.994975	7.68844	126.633	0.388945	0.262312	0.0524623	1.53769	0.0334673
Montreal, CCR	>10	0.00924974	120.247	2.68243	15.7246	0.869476	71.223	29.5992	0.564234	80.4728	157.246	23.1244	18.4995	3.97739	110.997	1.75745	0.924974	0.203494	0.878726	4.99486	51.7986	0.157246	0.120247	0.0305242	0.647482	0.0323741
Sarnia	UFP	0.221323	1569.59	21.1219	266.784	17.6362	167.75	702.851	5.12725	118.611	94.2249	1104.39	35.7207	59.2175	32.3605	22.9541	0.0273029	9.63452	5.4976	18.793	175.195	0.424869	0.172215	1.15525	77.7212	0.190421
Sarnia	0.1-2.5	0.149706	1655.58	16.7319	154.99	13.2094	246.575	1937.38	2.72994	264.188	76.6145	1479.45	14.9706	50.1957	30.8219	13.2094	0.361057	9.68689	25.5382	19.3738	88.0626	4.75538	1.409	1.32094	154.99	0.237769
Sarnia	2.5-10	0.0117117	90.0901	1.53153	27.027	1.98198	171.171	29.7297	1.71171	108.108	17.1171	396.396	0.81982	3.42342	126.126	6.57658	0.0207207	1.98198	0.369369	4.68468	171.171	0.369369	0.117117	0.234234	0.144144	0.0405405
Sarnia	>10	0.00736196	128.834	1.84049	6.16564	0.690184	92.0245	20.2454	0.533742	40.4908	2.20859	37.7301	0.322086	0.45092	101.227	1.74847	0.0110429	0.312883	0.276074	0.791411	50.6135	0.193252	0.052454	0.0552147	0.174847	0.0165644
Shawinigan	UFP	6.29187	12796.1	39.5119	188.462	13.271	200.259	358.391	7.48428	125.006	127.697	2136.35	131.788	27.2626	61.3676	43.7962	0.0142902	24.0509	23.7462	37.6226	318.199	0.271778	0.434695	4.31122	132.35	0.02573
Shawinigan	0.1-2.5	3.45395	11842.1	6.51316	98.6842	3.94737	118.421	296.053	0.986842	148.026	43.4211	611.842	43.4211	9.47368	16.7763	13.8158	0.0128289	7.99342	3.94737	17.7632	55.2632	0.0986842	0.148026	2.56579	98.6842	0.001875
Shawinigan	2.5-10	0.54	4000	15.6	26	2.8	320	280	1.9	42	48	174	2.8	1.9	78	5.8	0.16	0.96	4.4	5.2	86	0.26	0.56	0.16	2.6	0.024
Shawinigan	>10	0.29003	2990.94	4.53172	5.2568	1.45015	145.015	56.1934	1.17825	62.5378	10.8761	67.0695	0.996979	0.516616	48.0363	1.54079	0.0172205	0.253776	1.72205	1.08761	55.287	0.0661631	0.0996979	0.0652568	0.625378	0.0317221

## Sheet: Non Water Soluble
Non Water Soluble Metals, µg/g
Station	Particle size	Be	Al	Ti	V	Cr	Mn	Fe	Co	Ni	Cu	Zn	As	Se	Sr	Mo	Ag	Cd	Sn	Sb	Ba	La	Ce	Tl	Pb	U
Hamilton Beach	UFP	0.138015	8958.88	217.813	133.267	47.0596	259.47	4900.36	0.928052	38.1491	96.268	326.733	679.89	19.4091	8.72859	18.1612	0.950731	1.70729	17.8122	13.2167	75.5106	1.14204	1.80391	1.01377	81.6311	0.330683
Hamilton Beach	0.1-2.5	0.198508	1172.28	192.685	74.591	38.9798	490.857	12579.4	1.78056	60.7315	124.591	1087.58	30.8951	35.6112	10.3946	17.9018	1.79018	5.99134	83.3013	21.5592	166.218	3.31088	3.33975	0.486044	310.876	0.166506
Hamilton Beach	2.5-10	0.872641	19529.1	1505.65	134.237	150.602	1927.71	58726.8	7.6255	70.0803	178.112	2104.62	13.996	5.55221	120.984	14.1365	0.691265	5.09538	73.7068	29.759	458.434	16.5512	27.0954	0.576305	180.612	1.50271
Hamilton Beach	>10	1.49931	19330	1499.73	108.4	195	2845.8	44994.8	5.078	34.18	77.39	749.23	6.983	1.265	171.1	7.25	0.38959	1.7977	52.461	6.822	253.1	13.7942	20.9932	0.2514	104.934	1.6452
Montreal, AIEM	UFP	0.0541254	2489.11	170.458	41.6069	19.5623	58.0394	1590.06	6.70252	21.0335	190.174	194.07	22.3136	6.83945	35.8969	12.6468	2.01802	3.42255	28.0179	12.8575	74.1579	1.73127	4.00026	0.242627	40.745	0.15678
Montreal, AIEM	0.1-2.5	0.196271	9169.49	1296.19	74.8983	226.78	391.525	15033.9	12.5254	59.322	348.136	62	42.0339	25.122	30.678	26.3051	9.39864	12.6271	152.339	26.6949	233.898	14.8136	15.0508	-0.604237	393.22	0.240508
Montreal, AIEM	2.5-10	0.961024	29461.2	2326.38	81.303	139.607	505.067	23262	24.5295	85.212	321.096	1004.55	16.6598	6.00827	455.119	17.9111	9.30321	43.1334	113.123	39.5346	768.976	24.5215	44.4365	0.291003	279.059	1.36184
Montreal, AIEM	>10	0.44293	30663.9	1688.11	51.5984	81.4549	457.889	19918	14.7336	60.1434	241.701	731.865	10.3996	2.28484	515.061	6.58811	3.82684	4.25	67.3361	13.6168	535.348	27.91	54.2709	0.197234	119.119	1.27049
Montreal, CCR	UFP	0.0373453	1522.71	114.297	91.9183	20.4239	24.7613	921.927	0.854254	26.9153	692.009	92.1841	45.8675	17.0749	14.5725	7.06043	14.9081	1.11379	16.4613	9.41519	83.2438	4.12837	2.47255	0.162372	122.684	0.0683461
Montreal, CCR	0.1-2.5	0.066565	3345.53	806.504	81.3008	51.8293	76.2195	4737.8	2.68293	79.7764	360.772	115.854	46.2398	31.4024	12.5	7.31707	30.3354	0.813008	127.846	20.935	197.154	49.8069	6.67683	0.023374	169.715	0.110467
Montreal, CCR	2.5-10	0.481407	18075.4	2260.89	148.442	376.884	376.884	18081.2	16.402	305.528	1300.5	849.95	64.9246	33.2663	257.286	14.5025	30.0633	2.32764	78.2814	56.4322	1222.11	58.7508	31.6291	0.190151	111.387	0.734975
Montreal, CCR	>10	0.461459	18486.1	1294.67	78.4173	61.665	346.66	12021.4	15.3535	206.886	1061.66	459.918	48.8181	14.0493	295.992	3.81295	21.48	1.13361	60.0257	31.8191	1042.55	23.1069	23.111	0.11223	84.7174	0.643885
Sarnia	UFP	0.0267529	345.19	27.3372	20.9445	4.69269	12.2573	296.424	0.265285	10.8928	11.8188	50.0788	3.91442	6.47536	2.47859	3.26707	0.1357	0.675886	5.95777	4.53882	17.8971	1.03857	0.334256	0.126304	11.5445	0.0458072
Sarnia	0.1-2.5	0	1004.89	90.6067	17.6125	17.6125	41.0959	2133.07	0.92955	46.9667	26.7123	41.0959	3.32681	13.5029	3.62035	4.40313	0.22407	0	73.4834	33.0724	87.0841	12.8278	2.48532	0.0293542	47.9452	0.111546
Sarnia	2.5-10	0.644344	10500.5	840.671	237.237	61.5616	176.176	13660.4	6.41642	183.183	115.215	556.557	10.4194	5.62563	67.0671	23.2933	0.373073	1.73173	64.5235	22.002	431.431	67.5265	21.008	0.334334	48.032	1.01652
Sarnia	>10	0.0866053	8728.02	521.268	115.879	38.3436	115.542	8126.58	3.16155	99.7955	35.0307	256.544	3.33845	0.701431	48.5685	9.4683	0.274847	0.118609	47.5153	5.28016	126.278	39.8558	9.65675	0.138037	22.9867	0.580982
Shawinigan	UFP	0.258149	2351.9	16.102	17.5805	1.15447	11.569	164.488	0.415015	10.6594	15.2722	105.852	11.6321	2.53799	4.44302	6.46837	0.150167	1.4087	19.3782	4.50018	38.4092	0.130708	0.1683	0.354515	23.006	0.0240169
Shawinigan	0.1-2.5	0.751096	20065.8	124.276	67.9825	19.7368	18.6404	2265.35	1.17325	65.7895	79.057	65.7895	11.6228	7.82895	4.38596	31.3596	0.607127	0.756579	94.9561	10.0329	48.136	2.29167	2.12171	0.471491	104.167	0.0441996
Shawinigan	2.5-10	0.74	59839.2	1564.93	110.444	49.6889	231.111	19302.2	8.45556	242	201.333	447.333	6.68889	1.68889	78	14.6889	0.548889	1.32667	89.5111	10.4222	423.778	13.6378	24.9378	0.152222	73.0444	0.430667
Shawinigan	>10	0.994965	87646.2	1510.07	71.9235	46.6667	286.002	16610.1	8.17724	189.426	225.378	324.874	5.17623	1.12085	97.3817	7.53273	0.526788	0.787513	67.7845	3.80665	326.183	12.0772	21.137	0.0939577	70.9275	0.419436

## Sheet: Total Metals
Total Metals, µg/g
Station	Particle size	Be	Al	Ti	V	Cr	Mn	Fe	Co	Ni	Cu	Zn	As	Se	Sr	Mo	Ag	Cd	Sn	Sb	Ba	La	Ce	Tl	Pb	U
Hamilton Beach	UFP	4.40476	13841.1	222.038	294.908	72.3467	1824.09	5483.92	6.40596	517.029	224.712	4864.99	1497.52	41.8518	82.8133	31.831	0.962494	27.6433	19.74	24.7792	238.631	2.47696	3.22022	13.1038	171.16	0.445676
Hamilton Beach	0.1-2.5	0.4064	2835.42	212.608	247.834	58.9028	1530.32	15004.8	3.9461	176.805	296.102	10789.2	64.6776	78.922	59.769	51.6843	1.92012	47.5698	93.6959	48.4119	294.418	5.99615	4.46583	5.59673	761.309	0.357074
Hamilton Beach	2.5-10	0.880321	19971.9	1509	145.984	151.958	2198.8	58800	8.12249	76.4056	201.606	2138.96	15.4418	9.7992	238.454	22.4498	0.704819	5.32129	74.502	33.012	534.337	16.6867	27.2129	0.675703	181.606	1.53253
Hamilton Beach	>10	1.50552	20860	1502.16	118.3	195.603	2883.6	45041.6	5.276	37.06	82.88	756.16	7.586	2.165	251.2	9.5	0.39328	1.8184	52.812	7.524	270.2	13.8464	21.0544	0.2838	105.528	1.6884
Montreal, AIEM	UFP	0.107071	3535.73	197.365	373.167	88.6313	689.484	2335.09	84.4193	199.025	1315.92	2705.63	223.082	59.1851	251.897	135.046	2.49466	37.9276	55.2187	60.4052	374.63	1.73127	4.00026	1.85538	94.7498	0.312936
Montreal, AIEM	0.1-2.5	0.3	11152.5	1341.95	334.22	315.254	1276.27	18694.9	43.0339	201.186	1156.61	2655.22	112.203	63.2576	213.729	104.102	9.49322	114.831	196.576	77.0339	447.458	16.3237	17.339	0.661864	683.051	0.379322
Montreal, AIEM	2.5-10	0.967446	29563.6	2330.01	89.4933	143.144	566.494	23314.2	27.1355	100.103	362.978	1038.06	20.2896	9.1727	547.26	24.2399	9.33857	45.8325	114.147	46.7011	828.542	24.6239	44.6226	0.324509	280.455	1.39069
Montreal, AIEM	>10	0.467828	31217.2	1710.25	57.5	83.9447	486.475	20250	16.3012	72.1311	279.508	784.426	13.627	3.85246	582.377	8.15574	3.96516	4.72951	69.918	15.5533	558.402	28.5279	55.4697	0.220287	125.943	1.3166
Montreal, CCR	UFP	0.116991	2482.16	127.332	836.996	48.1188	254.515	1207.52	8.59328	316.03	5761.33	1755.56	562.755	121.195	134.837	62.4781	21.5545	15.2717	30.2844	62.0413	320.092	4.34136	2.64329	1.50582	329.542	0.115425
Montreal, CCR	0.1-2.5	0.194614	4790.65	819.309	428.862	74.6951	259.146	6000	7.34756	262.703	3287.6	1817.07	155.996	91.7683	64.6341	23.7805	31.7073	12.7033	143.394	52.0325	359.959	54.2886	8.32317	0.855691	1011.18	0.200102
Montreal, CCR	2.5-10	0.490452	18211.1	2264.6	169.246	379.508	512.563	18164.4	18.0302	405.025	1535.68	934.07	77.5879	45.9296	383.92	19.6583	30.8503	3.08744	79.2764	64.1206	1348.74	59.1397	31.8915	0.242613	112.925	0.768442
Montreal, CCR	>10	0.470709	18606.4	1297.35	94.1418	62.5344	417.883	12051	15.9178	287.359	1218.91	483.042	67.3176	18.0267	406.989	5.5704	22.4049	1.3371	60.9044	36.814	1094.35	23.2641	23.2312	0.142754	85.3649	0.676259
Sarnia	UFP	0.248076	1914.78	48.4591	287.729	22.3289	180.007	999.275	5.39253	129.504	106.044	1154.47	39.6352	65.6929	34.8391	26.2212	0.163003	10.3104	11.4554	23.3318	193.092	1.46343	0.506471	1.28155	89.2657	0.236228
Sarnia	0.1-2.5	0.149706	2660.47	107.339	172.603	30.8219	287.671	4070.45	3.65949	311.155	103.327	1520.55	18.2975	63.6986	34.4423	17.6125	0.585127	9.68689	99.0215	52.4462	175.147	17.5832	3.89432	1.35029	202.935	0.349315
Sarnia	2.5-10	0.656056	10590.6	842.202	264.264	63.5435	347.347	13690.1	8.12813	291.291	132.332	952.953	11.2392	9.04905	193.193	29.8699	0.393794	3.71371	64.8929	26.6867	602.603	67.8959	21.1251	0.568569	48.1762	1.05706
Sarnia	>10	0.0939673	8856.85	523.108	122.045	39.0337	207.566	8146.83	3.6953	140.286	37.2393	294.274	3.66053	1.15235	149.796	11.2168	0.28589	0.431493	47.7914	6.07157	176.892	40.0491	9.7092	0.193252	23.1616	0.597546
Shawinigan	UFP	6.55002	15148	55.6139	206.043	14.4255	211.828	522.879	7.89929	135.665	142.969	2242.2	143.421	29.8006	65.8106	50.2645	0.164458	25.4596	43.1244	42.1228	356.608	0.402486	0.602995	4.66574	155.356	0.0497469
Shawinigan	0.1-2.5	4.20504	31907.9	130.789	166.667	23.6842	137.061	2561.4	2.16009	213.816	122.478	677.632	55.0439	17.3026	21.1623	45.1754	0.619956	8.75	98.9035	27.7961	103.399	2.39035	2.26974	3.03728	202.851	0.0460746
Shawinigan	2.5-10	1.28	63839.2	1580.53	136.444	52.4889	551.111	19582.2	10.3556	284	249.333	621.333	9.48889	3.58889	156	20.4889	0.708889	2.28667	93.9111	15.6222	509.778	13.8978	25.4978	0.312222	75.6444	0.454667
Shawinigan	>10	1.28499	90637.1	1514.6	77.1803	48.1168	431.017	16666.3	9.35549	251.964	236.254	391.944	6.17321	1.63746	145.418	9.07351	0.544008	1.04129	69.5065	4.89426	381.47	12.1434	21.2367	0.159215	71.5529	0.451158
