# Supplementary material for: Contrasting biological potency of particulate matter collected at sites impacted by distinct industrial sources
Source: Part Fibre Toxicol. 2016 Dec 1;13:65. doi: 10.1186/s12989-016-0176-y (PMC5134226; doi:10.1186/s12989-016-0176-y)
Supplement: Additional file 2: — PAH composition of all size-fractionated particles. Table of PAH content according to particle size and sampling site. (XLSX 15 kb) [file 12989_2016_176_MOESM2_ESM.xlsx]

## Sheet: PAHs
PAH content (ug/g of PM)
Station	Particle Size	AE	FL	MFL	PHE	AN	FLT	PY	RET	B(a)FL	B(b)FL	MPY	B(ghi)F	B(a)A	Tri	Chrysene	C&T	MB(a)A	B(b)FLT	B(k)FLT	B(b)F & B(k)F	B(e)P	B(a)P	PER	MCH	IF	IP	D(ah)A	B(b)C	B(ghi)P	ANT
Hamilton Beach (HB)	0.1-2.5	1.1615	1.1468	0.74923	2.19195	0.109258	8.72194	9.5052	0.663809	2.3418	1.46154	1.17005	3.41794	12.5772	3.44015	14.0305	0	0.02275	21.4744	7.59984	0	13.3485	13.9454	3.81926	0.0135152	0.549021	11.237	1.88098	1.18038	12.2704	0.741021
Hamilton Beach (HB)	2.5-10	0.251731	0.895411	1.45488	2.84901	34.1146	5.93981	5.2944	0.506541	0.870107	0.471852	0.676621	1.06065	4.36259	0.798546	4.2919	0	0.0248268	3.89568	2.20343	0	2.45622	10.4138	1.94498	0.164986	0.0330764	2.21439	0.307784	0.0409012	2.37101	0.0330764
Hamilton Beach (HB)	>10	0.713174	0.350881	0	2.54522	0	3.85076	3.2033	0.344044	0.464474	0.262959	0.208085	0.386959	1.44664	0.394156	1.53335	0	0	1.73158	0.448119	0	1.13869	0	0.179174	0	0	0.951537	0	0	1.17813	0.172715
Montreal (MA)	0.1-2.5	0.145589	0.235022	0.272589	1.79419	0.699044	1.122	1.40744	1.13934	0.170667	0.142122	0.256067	0.417078	0.857689	0.741678	2.05566	0	0.00189444	5.04634	1.03694	0	3.85219	1.09661	0.0163056	0.00879444	0.00526111	1.97567	0.235889	0.00265556	3.25092	0.00526111
Montreal (MA)	2.5-10	0.178538	0.182728	1.08162	0.733355	58.0297	1.06599	1.04647	0.358886	0.133697	0.067231	0.161317	0.239431	0.324914	0.00370517	0.451159	0	0.0134293	0.443879	0.110372	0	0.364841	7.07162	1.35786	0.12911	0.0173759	0.0584138	0.0105293	0.0221741	0.571131	0.0173759
Montreal (MA)	>10	0.0321626	0	0.806474	0.519106	28.7962	0.829615	0.831396	0.246412	0.102863	0.0712192	0.156802	0.170119	0.133459	0.00101061	0.290766	0	0.0130667	0.273334	0.117907	0	0.27377	4.73538	1.05108	0.137954	0.0173616	0.0602586	0.0105843	0.0223591	0.441187	0.0173616
Montreal (MC)	0.1-2.5	0.0425846	0.0660692	0.847031	0.837862	2.50558	7.05777	8.37442	1.6153	1.32441	0.589612	1.57837	4.65671	5.21355	3.11808	10.9409	0	0.00957308	15.9046	6.04242	0	10.4655	0.405627	0.985608	0.0834231	0.662596	6.77985	0.869462	0.0165077	8.7057	0.0125462
Montreal (MC)	2.5-10	0	0.395903	0.78493	0.458155	43.7109	2.04234	1.9555	0.600709	0.170597	0.0112894	0.299252	0.416239	0.361144	0.150445	0.658724	0	0.01975	0.623776	0.118242	0	0.600327	14.4148	9.95651	0.138265	0.0352212	0.437494	0.0206258	0.0434318	0.759215	0.0352212
Montreal (MC)	>10	0.099654	0.271304	0.916693	0.658526	56.6041	1.64029	1.5415	0.531268	0.157693	0.084715	0.396646	0.272815	0.709195	0.00274381	0.327142	0	0.0259412	0.193832	0.139796	0	0.35034	17.2174	9.68786	0.163447	0.0439934	0.178645	0.0270319	0.0540695	0.530356	0.0439934
Sarnia (SR)	0.1-2.5	0.41217	0.342882	0.175859	4.69372	0.544446	5.20261	4.25514	0.427792	0.46519	0.162069	0.395556	1.45247	2.1789	0.765197	3.33048	0	0.00407705	4.72665	1.66521	0	2.63727	0.0431189	0.241162	0.0230197	0.208193	2.5782	0.237351	0.00530164	3.29294	0.00339344
Sarnia (SR)	2.5-10	0.0489525	0.483022	0.642459	1.71266	24.0423	2.5353	2.09619	0.335073	0.219371	0.0659331	0.257273	0.412933	0.714194	0.00118201	0.868453	0	0.0129975	0.767189	0.095055	0	0.49173	11.1452	2.39766	0.111222	0.0160263	0.455894	0.00838921	0.0202906	0.625475	0.0160263
Sarnia (SR)	>10	0.211922	0.128522	1.0876	1.56533	81.246	1.0301	0.880948	0.22173	0.101278	0.0062	0.161457	0.1502	0.274796	0.000786957	0.221965	0	0.0125609	0.00641739	0.106654	0	0.165048	6.90769	1.50613	0.124767	0.0155326	0.0522457	0.00931739	0.0198935	0.235157	0.0155326
Shawinigan (SW)	0.1-2.5	0	0.186033	1.14073	5.2304	50.3272	7.1676	5.80007	0.45915	0.344917	0.106383	0.472167	1.38398	2.38328	1.55675	3.82002	0	0.0116	7.93683	3.35492	0	3.82205	5.3196	1.00757	0.117067	0.309883	3.27838	0.374733	0.0171	4.58627	0.0132333
Shawinigan (SW)	2.5-10	0.0405682	0.142241	0.0694045	1.954	0.507436	43.2554	104.242	1.69999	12.5353	5.49609	18.0291	6.46773	21.6652	17.1194	44.1333	0	0	46.1664	9.44077	0	38.2909	8.38265	0	0	0	10.8366	3.29701	0.5692	19.3136	0
Shawinigan (SW)	>10	0	0.0162	0.0872	2.16502	0.547068	53.9628	113.096	1.83732	10.1028	3.31261	14.1372	4.42396	13.7272	10.5729	24.9892	0	0	17.646	3.62286	0	13.6526	4.19209	0	0	0.0114526	4.27588	1.28771	0.00572632	7.29186	0.0114526
